# Supplementary material for: Positively charged mineral surfaces promoted the accumulation of organic intermediates at the origin of metabolism
Source: PLoS Comput Biol. 2022 Aug 17;18(8):e1010377. doi: 10.1371/journal.pcbi.1010377 (PMC9423644; doi:10.1371/journal.pcbi.1010377)
Supplement: S1 File — (ZIP) [file pcbi.1010377.s007.zip]

Archive with 17 entries (8 files):
- custom codes/Dynamics/
- custom codes/Dynamics/PlotProtocell_Ions_mp.m
- custom codes/Dynamics/PlotProtocell_Ions_sigma_swp.m
- custom codes/Dynamics/PlotProtocell_Ions_StabilityLimit.m
- custom codes/Dynamics/PlotProtocell_Ions_stabilitySL_sigma_swp.m
- custom codes/Dynamics/Protocell_Ions.m
- custom codes/Dynamics/Protocell_Ions_sigma_swp.m
- custom codes/Dynamics/Protocell_Ions_stabiliySL_sigma_swp.m
- custom codes/Dynamics/Protocell_Reactants_Cav_num.m
- custom codes/Plots/
- custom codes/Plots/Dynamics/
- custom codes/Plots/Dynamics/Protocell_reactants_Cav/
- custom codes/Plots/Dynamics/Protocell-ions (multiple points)/
- custom codes/Plots/Dynamics/Protocell-ions (single point)/
- custom codes/Plots/Dynamics/Protocell-ions (sweep sigma)/
- custom codes/SharedData/
- custom codes/SharedData/MAT/
