# Supplementary material for: Positively charged mineral surfaces promoted the accumulation of organic intermediates at the origin of metabolism
Source: PLoS Comput Biol. 2022 Aug 17;18(8):e1010377. doi: 10.1371/journal.pcbi.1010377 (PMC9423644; doi:10.1371/journal.pcbi.1010377)
Supplement: S1 File — (ZIP) [file pcbi.1010377.s007.zip › custom codes/Dynamics/PlotProtocell_Ions_mp.m]

function PlotProtocell_Ions_mp()
% Multiple points: several sigma at fixed C_out in (sigma,C_out)
clc;

%% Parameters to set up path strings 
%Index can be a vector like index=[1;2;3;4;5] corresponding to indices associated for each conditions for which Protocell_Ions() was run.
index=1;
n_salt_max=2;
strPlotFilePDF=cell(n_salt_max+2,1);

n_index=size(index,1);
strReadFileMAT=cell(n_index,1);

%% Plot colormap specs
line_color=cell(n_index,1);
line_style=cell(n_index,1);
line_style2=cell(n_index,1);

cmap=colormap(cool);
n_cmap=size(cmap,1);
r=(n_cmap-1)/n_index;
for ii=1:n_index
    line_color{ii}=cmap(round(1+ii*r),:);
    line_style{ii}='-';
    line_style2{ii}='--';
end
LW=2;
close all

%% Path strings
% Replace strWorkingDirectory with the path of the folder on your computer where this subroutine is executed.
strDataPath='strWorkingDirectory\SharedData\MAT';
strPlotPath='strWorkingDirectory\Plots\Dynamics\Protocell-ions (multiple points)';
for i=1:n_index
    strReadFileMAT{i}=strcat(strDataPath,'\protocell_ion_sp_',num2str(index(i)),'.mat');
end
strPlotFilePDF{1}=strcat(strPlotPath,'\Psi.pdf');
strPlotFilePDF{2}=strcat(strPlotPath,'\Zeta.pdf');
for i=1:n_salt_max
    strPlotFilePDF{i+2}=strcat(strPlotPath,'\C_',num2str(i),'.pdf');
end

%% Parameters
n_salt=2;
n=2*n_salt;
Rc=1e-7;                                            % m
d=0.1*Rc;                                           % m
r12=0.1;

Cs=0.01;                                            % M
Ct_salt=[0.02;0.04;0.06;0.08;0.1];                                  % M
n_ct_salt=size(Ct_salt,1);
r_C_salt=[r12/(1+r12);1/(1+r12)];

Delta_r_o=3e-9;                                     % m       distance from outer memebrane in the ocean in which potential/concentration are calculated. 
expan_Delta=20;                                    % -       the factor by which the region of the ocean corresponding to Delta_r_o is expanded in the plots 

%% Ion-specific parameters
C_salt=zeros(n_ct_salt,n_salt);
for i=1:n_ct_salt
    for j=1:n_salt
        C_salt(i,j)=r_C_salt(j)*Ct_salt(i);
    end
end

%% Dimensionless parameters 
d_s=d/Rc;
Delta_r_o_s=Delta_r_o/Rc;
C_salt_s=C_salt/Cs;

%% Grid specification
n_mesh_c=801;    % # grid points in cell
n_mesh_m=101;    % # grid points in membrane
n_mesh_o=21;    % # grid points in ocean
rc=linspace(0,1,n_mesh_c);
rm=linspace(1,1+d_s,n_mesh_m);
ro=linspace(1+d_s,1+d_s+Delta_r_o_s,n_mesh_o);

%% Memory allocation
Psi_c_s_mp=zeros(n_index,n_mesh_c);
zeta_c_mp=zeros(n_index,n_mesh_c);
C_c_s_mp=zeros(n_index,n_mesh_c,n);
Psi_m_s_mp=zeros(n_index,n_mesh_m);
zeta_m_mp=zeros(n_index,n_mesh_m);
C_m_s_mp=zeros(n_index,n_mesh_m,n);
Psi_o_s_mp=zeros(n_index,n_mesh_o);
C_o_s_mp=zeros(n_index,n_mesh_o,n);
zeta_o_mp=zeros(n_index,n_mesh_o);
C_in_s_mp=zeros(n_index,n);
Psi_in_s_mp=zeros(n_index,1);

%% Load data
for ii=1:n_index
    load(strReadFileMAT{ii},'Psi_c_s0','Psi_m_s0','Psi_o_s0','C_c_s0','C_m_s0','C_o_s0','zeta_c','zeta_m','zeta_o','C_in_s','Psi_in_s');
    Psi_c_s_mp(ii,:)=Psi_c_s0(:);
    zeta_c_mp(ii,:)=zeta_c(:);
    C_c_s_mp(ii,:,:)=C_c_s0(:,:);
    Psi_m_s_mp(ii,:)=Psi_m_s0(:);
    zeta_m_mp(ii,:)=zeta_m(:);
    C_m_s_mp(ii,:,:)=C_m_s0(:,:);
    Psi_o_s_mp(ii,:)=Psi_o_s0(:);
    zeta_o_mp(ii,:)=zeta_o(:);
    C_o_s_mp(ii,:,:)=C_o_s0(:,:);
    C_in_s_mp(ii,:)=C_in_s(:);
    Psi_in_s_mp(ii)=Psi_in_s;
    clear('Psi_c_s0','Psi_m_s0','Psi_o_s0','C_c_s0','C_m_s0','C_o_s0','C_in_s','Psi_in_s');
end

%% Plots
hh=cell(n_salt+2,1);
rro=ro-ro(1);

hh{1}=figure;
tplot=tiledlayout(1,1,'TileSpacing','none');
ax1=axes(tplot);
for ii=1:n_index
    plot(ax1,rc,Psi_c_s_mp(ii,:),'Color',line_color{ii},'LineStyle',line_style{ii},'LineWidth',LW);
    hold on
    plot(ax1,rm,Psi_m_s_mp(ii,:),'Color',line_color{ii},'LineStyle',line_style{ii},'LineWidth',LW);
    hold on
end
xline(ax1,1,':');
xline(ax1,1+d_s,':');
yline(ax1,0,'-');
xlim(ax1,[0,1+d_s+expan_Delta*Delta_r_o_s]);
ylim1=ylim(ax1);

ax2=axes(tplot);
for ii=1:n_index
    plot(ax2,rro,Psi_o_s_mp(ii,:),'Color',line_color{ii},'LineStyle',line_style{ii},'LineWidth',LW);
    hold on
end
ax2.XAxisLocation='top';
ax2.YAxisLocation='right';
ax2.Color='none';
ax2.XAxis.Visible='off';
ax2.YAxis.Visible='off';
xlim(ax2,[-(1+d_s)/expan_Delta,Delta_r_o_s]);
ylim(ax2,ylim1);

colormap(cmap);
caxis(ax1,[Ct_salt(1), Ct_salt(n_ct_salt)]);
colorbar(ax1,'Ticks',Ct_salt,'FontName','Times New Roman','FontSize',14,'TickLength',0.005);

xlabel(ax1,'$r/R_c$','FontSize',18,'FontName','Times New Roman','Interpreter','latex'); 
ylabel(ax1,'$F\psi/(RT)$','FontSize',18,'FontName','Times New Roman','Interpreter','latex'); 

set(ax1,'FontSize',18,'FontName','Times New Roman');
set(gcf, 'PaperUnits', 'centimeters');
set(gcf, 'PaperSize', [20 16]);
set(gcf, 'PaperPosition', [0 0 20 16]);

hh{2}=figure;
tplot=tiledlayout(1,1,'TileSpacing','none');
ax1=axes(tplot);
for ii=1:n_index
    plot(ax1,rc,zeta_c_mp(ii,:),'Color',line_color{ii},'LineStyle',line_style{ii},'LineWidth',LW);
    hold on
    plot(ax1,rm,zeta_m_mp(ii,:),'Color',line_color{ii},'LineStyle',line_style{ii},'LineWidth',LW);
    hold on
end
xline(ax1,1,':');
xline(ax1,1+d_s,':');
yline(ax1,0,'-');
xlim(ax1,[0,1+d_s+expan_Delta*Delta_r_o_s]);
ylim1=ylim(ax1);

ax2=axes(tplot);
for ii=1:n_index
    plot(ax2,rro,zeta_o_mp(ii,:),'Color',line_color{ii},'LineStyle',line_style{ii},'LineWidth',LW);
    hold on
end
ax2.XAxisLocation='top';
ax2.YAxisLocation='right';
ax2.Color='none';
ax2.XAxis.Visible='off';
ax2.YAxis.Visible='off';
xlim(ax2,[-(1+d_s)/expan_Delta,Delta_r_o_s]);
ylim(ax2,ylim1);

colormap(cmap);
caxis(ax1,[Ct_salt(1), Ct_salt(n_ct_salt)]);
colorbar(ax1,'Ticks',Ct_salt,'FontName','Times New Roman','FontSize',14,'TickLength',0.01);

xlabel(ax1,'$r/R_c$','FontSize',18,'FontName','Times New Roman','Interpreter','latex'); 
ylabel(ax1,'$FR_c^2\xi/(RT\varepsilon_r\varepsilon_0)$','FontSize',18,'FontName','Times New Roman','Interpreter','latex'); 

set(ax1,'FontSize',18,'FontName','Times New Roman');
set(gcf, 'PaperUnits', 'centimeters');
set(gcf, 'PaperSize', [20 16]);
set(gcf, 'PaperPosition', [0 0 20 16]);

for i=1:n_salt
    hh{i+2}=figure;
    
    tplot=tiledlayout(1,1,'TileSpacing','none');
    ax1=axes(tplot);
    for ii=1:n_index
        plot(ax1,rc,C_c_s_mp(ii,:,i)-C_salt_s(ii,i),'Color',line_color{ii},'LineStyle',line_style{ii},'LineWidth',LW);
        hold on
        plot(ax1,rc,C_c_s_mp(ii,:,n_salt+i)-C_salt_s(ii,i),'Color',line_color{ii},'LineStyle',line_style2{ii},'LineWidth',LW);
        hold on
        plot(ax1,rm,C_m_s_mp(ii,:,i)-C_salt_s(ii,i),'Color',line_color{ii},'LineStyle',line_style{ii},'LineWidth',LW);
        hold on
        plot(ax1,rm,C_m_s_mp(ii,:,n_salt+i)-C_salt_s(ii,i),'Color',line_color{ii},'LineStyle',line_style2{ii},'LineWidth',LW);
    end
    xline(ax1,1,':');
    xline(ax1,1+d_s,':');
    xlim(ax1,[0,1+d_s+expan_Delta*Delta_r_o_s]);
    yline(ax1,0,'-');
    ylim1=ylim(ax1);

    ax2=axes(tplot);
    for ii=1:n_index
        plot(ax2,rro,C_o_s_mp(ii,:,i)-C_salt_s(ii,i),'Color',line_color{ii},'LineStyle',line_style{ii},'LineWidth',LW);
        hold on
        plot(ax2,rro,C_o_s_mp(ii,:,n_salt+i)-C_salt_s(ii,i),'Color',line_color{ii},'LineStyle',line_style2{ii},'LineWidth',LW);
    end
    ax2.XAxisLocation='top';
    ax2.YAxisLocation='right';
    ax2.Color='none';
    ax2.XAxis.Visible='off';
    ax2.YAxis.Visible='off';
    xlim(ax2,[-(1+d_s)/expan_Delta,Delta_r_o_s]);
    ylim(ax2,ylim1);
    
    colormap(cmap);
    caxis(ax1,[Ct_salt(1), Ct_salt(n_ct_salt)]);
    colorbar(ax1,'Ticks',Ct_salt,'FontName','Times New Roman','FontSize',14,'TickLength',0.01);

    xlabel(ax1,'$r/R_c$','FontSize',18,'FontName','Times New Roman','Interpreter','latex'); 
    ylabel(ax1,'$(C_i-C_{\infty,i})/C_s$','FontSize',18,'FontName','Times New Roman','Interpreter','latex'); 

    set(ax1,'FontSize',18,'FontName','Times New Roman');
    set(gcf, 'PaperUnits', 'centimeters');
    set(gcf, 'PaperSize', [20 16]);
    set(gcf, 'PaperPosition', [0 0 20 16]);
end

%% Print plots
for i=1:n_salt+2
   print(hh{i},'-dpdf',strPlotFilePDF{i}); 
end

return
