# Supplementary material for: Positively charged mineral surfaces promoted the accumulation of organic intermediates at the origin of metabolism
Source: PLoS Comput Biol. 2022 Aug 17;18(8):e1010377. doi: 10.1371/journal.pcbi.1010377 (PMC9423644; doi:10.1371/journal.pcbi.1010377)
Supplement: S1 File — (ZIP) [file pcbi.1010377.s007.zip › custom codes/Dynamics/PlotProtocell_Ions_sigma_swp.m]

function PlotProtocell_Ions_sigma_swp()
clc;

%% Parameters to set up path strings 
index=1; %index is used to distinguish data if computations are done for a diffrent set of fixed parameters

%% Path strings
% Replace strWorkingDirectory with the path of the folder on your computer where this subroutine is executed.
strDataPath='strWorkingDirectory\SharedData\MAT';
strPlotPath='strWorkingDirectory\Plots\Dynamics\Protocell-ions (sweep sigma)';
strReadFileMAT=strcat(strDataPath,'\protocell_ion_sigma_swp_',num2str(index),'.mat');
strPlotFilePDF=strcat(strPlotPath,'\Psi_',num2str(index),'.pdf');

%% Load
load(strReadFileMAT,'sigma_swp','Ct_salt');

%% Parameters
n_ct_salt=size(Ct_salt,1);

%% Plots
hh1=figure;
for i=1:n_ct_salt
    plot(sigma_swp{i}.sigma_s,sigma_swp{i}.DPsi_s,'-b','LineWidth',2);
    hold on
end

%xlim([-0.6, 0.6]);
xlabel(gca,'$\sigma F R_c/(RT\varepsilon_r\varepsilon_0)$','FontSize',18,'FontName','Times New Roman','Interpreter','latex'); 
ylabel(gca,'$F\Delta\psi/(RT)$','FontSize',18,'FontName','Times New Roman','Interpreter','latex'); 

set(gca,'FontSize',18,'FontName','Times New Roman');
set(gcf, 'PaperUnits', 'centimeters');
set(gcf, 'PaperSize', [20 16]);
set(gcf, 'PaperPosition', [0 0 20 16]);

%% Print plots
print(hh1,'-dpdf',strPlotFilePDF); 

return
