# Supplementary material for: Positively charged mineral surfaces promoted the accumulation of organic intermediates at the origin of metabolism
Source: PLoS Comput Biol. 2022 Aug 17;18(8):e1010377. doi: 10.1371/journal.pcbi.1010377 (PMC9423644; doi:10.1371/journal.pcbi.1010377)
Supplement: S1 File — (ZIP) [file pcbi.1010377.s007.zip › custom codes/Dynamics/PlotProtocell_Ions_StabilityLimit.m]

function PlotProtocell_Ions_StabilityLimit()
clc;

%% Parameters to set up path strings 
index_sl=1;  %index is used to distinguish different stability-limit plots
index=[3;4]; %index is used to distinguish data if computations are done for a diffrent set of fixed parameters
bc_type=1;   %1->Robin,    2->Dirichlet
varphi=[0.05;0.1];
n_ct_salt=5;
n_index=size(index,1);
n_varphi=size(varphi,1);

%% Memory allocation
sigma_swp_sl=cell(n_ct_salt,n_index,n_varphi);
Ct_salt_sl=zeros(n_ct_salt,n_index,n_varphi);
n_s_sl=zeros(n_ct_salt,n_index,n_varphi);
sigma_s_sl=zeros(n_ct_salt,n_index,n_varphi);
DPsi_s_sl=zeros(n_ct_salt,n_index,n_varphi);
Rc_sl=zeros(n_index,1);
y1=zeros(n_ct_salt,n_index*n_varphi);
y2=zeros(n_ct_salt,n_index*n_varphi);

%% Path strings
% Replace strWorkingDirectory with the path of the folder on your computer where this subroutine is executed.
strDataPath='strWorkingDirectory\SharedData\MAT';
strPlotPath='strWorkingDirectory\Plots\Dynamics\Protocell-ions (sweep sigma)';
strPlotFilePDF1=strcat(strPlotPath,'\StabilityLimit_Sigma_',num2str(index_sl),'.pdf');
strPlotFilePDF2=strcat(strPlotPath,'\StabilityLimit_DPsi_',num2str(index_sl),'.pdf');

%% Load
for j=1:n_index
    strReadFileMAT1=strcat(strDataPath,'\protocell_ion_sigma_swp_',num2str(index(j)),'.mat');
    load(strReadFileMAT1,'Ct_salt','n_s','Rc');
    Rc_sl(j)=Rc;
    for k=1:n_varphi
        strReadFileMAT2=strcat(strDataPath,'\protocell_ion_st',num2str(bc_type),'_varphi_',num2str(varphi(k),'%4.3f'),'_sigma_swp_',num2str(index(j)),'.mat');
        load(strReadFileMAT2,'sigma_swp');
        for i=1:n_ct_salt
            sigma_swp_sl{i,j,k}=sigma_swp{i};
            Ct_salt_sl(i,j,k)=Ct_salt(i);
            n_s_sl(i,j,k)=n_s(i);
        end
        clear('sigma_swp');
    end
    clear('Ct_salt','n_s');
end

%% Constants
Rgas=8.31446261815324;                              % J/K/mol
F=96485.33212;                                      % C/mol (or J/mol/volt)
eps0=8.8541878128e-12;                              % C/m/volt
eps_r=50.9672382032841; %(@T=120 C, P=100 bar)      % -

%% Parameters
T=145+273.15;                                           % K

%% Identify stability limits
for j=1:n_index
    for k=1:n_varphi
        for i=1:n_ct_salt
            for jj=1:n_s_sl(i,j,k)-1
                if sigma_swp_sl{i,j,k}.is_stable(jj+1)==1
                    sigma_s_sl(i,j,k)=(sigma_swp_sl{i,j,k}.sigma_s(jj)+sigma_swp_sl{i,j,k}.sigma_s(jj+1))/2;
                    DPsi_s_sl(i,j,k)=(sigma_swp_sl{i,j,k}.DPsi_s(jj)+sigma_swp_sl{i,j,k}.DPsi_s(jj+1))/2;
                    break;
                end
            end            
        end
    end
end

%% Setup data for bar plot
for i=1:n_ct_salt
    for j=1:n_index
        for k=1:n_varphi
            y1(i,(j-1)*n_varphi+k)=Rgas*T*eps0*eps_r*sigma_s_sl(i,j,k)/F/Rc_sl(j);
            y2(i,(j-1)*n_varphi+k)=Rgas*T*DPsi_s_sl(i,j,k)/F*1000;
        end
    end
end

%% Setup colors
bar_color=cell(n_index,n_varphi);
cc=cell(n_index,3);
Dark=cell(n_index,1);
Light=cell(n_index,1);
Dark{1}=[245,40,70]/255;
Light{1}=[250,130,150]/255;
Dark{2}=[65,80,250]/255;
Light{2}=[140,150,245]/255;

for j=1:n_index
    for kk=1:3
        cc{j,kk}=linspace(Dark{j}(kk),Light{j}(kk),n_varphi);
    end
    for k=1:n_varphi
        bar_color{j,k}=zeros(1,3);
        for kk=1:3
            bar_color{j,k}(kk)=cc{j,kk}(k);
        end 
    end
end
%% Plots
hh1=figure;
basevalue_sig=3e-5;
bb1=bar(y1,'BaseValue',basevalue_sig);
ylim([basevalue_sig, 1e-1]);
for i=1:n_ct_salt
    for j=1:n_index
        for k=1:n_varphi
            bb1((j-1)*n_varphi+k).FaceColor='flat';
            bb1((j-1)*n_varphi+k).CData(i,:)=bar_color{j,k}(:);
        end
    end
end

xlabel('$C_{\infty}/C_s$','FontSize',28,'FontName','Times New Roman','Interpreter','latex'); 
ylabel('$\sigma$ (C/m$^2$)','FontSize',28,'FontName','Times New Roman','Interpreter','latex'); 
set(gca,'XTick',1:n_ct_salt,'XTickLabel',Ct_salt_sl(:,1,1),'FontSize',18,'FontName','Times New Roman','YScale','log');
set(gcf, 'PaperUnits', 'centimeters');
set(gcf, 'PaperSize', [20 16]);
set(gcf, 'PaperPosition', [0 0 20 16]);

hh2=figure;
basevalue_psi=1e-2;
bb2=bar(y2,'BaseValue',basevalue_psi);
ylim([basevalue_psi, 2e2]);
for i=1:n_ct_salt
    for j=1:n_index
        for k=1:n_varphi
            bb2((j-1)*n_varphi+k).FaceColor='flat';
            bb2((j-1)*n_varphi+k).CData(i,:)=bar_color{j,k}(:);
        end
    end
end

xlabel('$C_{\infty}/C_s$','FontSize',28,'FontName','Times New Roman','Interpreter','latex'); 
ylabel('$\psi$ (mV)','FontSize',28,'FontName','Times New Roman','Interpreter','latex'); 
set(gca,'XTick',1:n_ct_salt,'XTickLabel',Ct_salt_sl(:,1,1),'FontSize',18,'FontName','Times New Roman','YScale','log');
set(gcf, 'PaperUnits', 'centimeters');
set(gcf, 'PaperSize', [20 16]);
set(gcf, 'PaperPosition', [0 0 20 16]);

%% Print plots
print(hh1,'-dpdf',strPlotFilePDF1); 
print(hh2,'-dpdf',strPlotFilePDF2); 
return
