# Supplementary material for: Positively charged mineral surfaces promoted the accumulation of organic intermediates at the origin of metabolism
Source: PLoS Comput Biol. 2022 Aug 17;18(8):e1010377. doi: 10.1371/journal.pcbi.1010377 (PMC9423644; doi:10.1371/journal.pcbi.1010377)
Supplement: S1 File — (ZIP) [file pcbi.1010377.s007.zip › custom codes/Dynamics/PlotProtocell_Ions_stabilitySL_sigma_swp.m]

function PlotProtocell_Ions_stabilitySL_sigma_swp()
clc;

%% Parameters to set up path strings 
index=2; %index is used to distinguish data if computations are done for a diffrent set of fixed parameters
bc_type=1;   %1->Robin,    2->Dirichlet
varphi=0.1;

%% Path strings
% Replace strWorkingDirectory with the path of the folder on your computer where this subroutine is executed.
strDataPath='strWorkingDirectory\SharedData\MAT';
strPlotPath='strWorkingDirectory\Plots\Dynamics\Protocell-ions (sweep sigma)';
strReadFileMAT1=strcat(strDataPath,'\protocell_ion_sigma_swp_',num2str(index),'.mat');
strReadFileMAT2=strcat(strDataPath,'\protocell_ion_st',num2str(bc_type),'_varphi_',num2str(varphi,'%4.3f'),'_sigma_swp_',num2str(index),'.mat');
strPlotFilePDF=strcat(strPlotPath,'\Psi_st',num2str(bc_type),'_varphi_',num2str(varphi,'%4.3f'),'_',num2str(index),'.pdf');

%% Load
load(strReadFileMAT1,'Ct_salt','n_s');
load(strReadFileMAT2,'sigma_swp');

%% Parameters
n_ct_salt=size(Ct_salt,1);
LW=2;
colormode=1;        % 1-> The same color for all Ct_salt, 2-> Color each curve corresponding to Ct_salt

%% Plot colormap specs
if colormode==1
    line_color_st1=[0,0,255]/255;
    line_color_unst1=[175,60,220]/255;
    line_style_st1='-';
    line_style_unst1='--';
end
if colormode==2
    line_color2=cell(n_ct_salt,1);
    line_style_st2=cell(n_ct_salt,1);
    line_style_unst2=cell(n_ct_salt,1);
    cmap=colormap(winter);
    n_cmap=size(cmap,1);
    r=(n_cmap-1)/n_ct_salt;
    for ii=1:n_ct_salt
        line_color2{ii}=cmap(round(1+ii*r),:);
        line_style_st2{ii}='-';
        line_style_unst2{ii}='--';
    end
    close all
end

%% Stability segments
n_seg_max=10;
sigma_swp_seg=cell(n_ct_salt,1);
n_seg=zeros(n_ct_salt,1);
for ii=1:n_ct_salt
    sigma_swp_seg{ii}.seg=cell(n_seg_max,1);
    jj1=1;
    DPsi_s_1=sigma_swp{ii}.DPsi_s(1);
    sigma_s_1=sigma_swp{ii}.sigma_s(1);
    for jj=1:n_s(ii)-1
        if sigma_swp{ii}.is_stable(jj)~=sigma_swp{ii}.is_stable(jj+1)
            jj2=jj;
            DPsi_s_2=(sigma_swp{ii}.DPsi_s(jj)+sigma_swp{ii}.DPsi_s(jj+1))/2;
            sigma_s_2=(sigma_swp{ii}.sigma_s(jj)+sigma_swp{ii}.sigma_s(jj+1))/2;
            n_seg(ii)=n_seg(ii)+1;
            nn=jj2-jj1+1;
            
            sigma_swp_seg{ii}.seg{n_seg(ii)}.DPsi_s=zeros(nn+2,1);
            sigma_swp_seg{ii}.seg{n_seg(ii)}.DPsi_s(1)=DPsi_s_1;
            for k=1:nn
                sigma_swp_seg{ii}.seg{n_seg(ii)}.DPsi_s(k+1)=sigma_swp{ii}.DPsi_s(k+jj1-1);
            end
            sigma_swp_seg{ii}.seg{n_seg(ii)}.DPsi_s(nn+2)=DPsi_s_2;
            sigma_swp_seg{ii}.seg{n_seg(ii)}.sigma_s=[sigma_s_1;sigma_swp{ii}.sigma_s(jj1:jj2);sigma_s_2];
            sigma_swp_seg{ii}.seg{n_seg(ii)}.is_stable=sigma_swp{ii}.is_stable(jj);

            jj1=jj2+1;
            DPsi_s_1=DPsi_s_2;
            sigma_s_1=sigma_s_2;     
        end
    end
    jj2=n_s(ii);
    DPsi_s_2=sigma_swp{ii}.DPsi_s(n_s(ii));
    sigma_s_2=sigma_swp{ii}.sigma_s(n_s(ii));
    n_seg(ii)=n_seg(ii)+1;
    nn=jj2-jj1+1;

    sigma_swp_seg{ii}.seg{n_seg(ii)}.DPsi_s=zeros(nn+2,1);
    sigma_swp_seg{ii}.seg{n_seg(ii)}.DPsi_s(1)=DPsi_s_1;
    for k=1:nn
        sigma_swp_seg{ii}.seg{n_seg(ii)}.DPsi_s(k+1)=sigma_swp{ii}.DPsi_s(k+jj1-1);
    end
    sigma_swp_seg{ii}.seg{n_seg(ii)}.DPsi_s(nn+2)=DPsi_s_2;
    sigma_swp_seg{ii}.seg{n_seg(ii)}.sigma_s=[sigma_s_1;sigma_swp{ii}.sigma_s(jj1:jj2);sigma_s_2];
    sigma_swp_seg{ii}.seg{n_seg(ii)}.is_stable=sigma_swp{ii}.is_stable(jj);
end

%% Plots
hh1=figure;
if colormode==1
    for ii=1:n_ct_salt
        for jj=1:n_seg(ii)
            if sigma_swp_seg{ii}.seg{jj}.is_stable==1
                plot(sigma_swp_seg{ii}.seg{jj}.sigma_s,sigma_swp_seg{ii}.seg{jj}.DPsi_s,line_style_st1,'Color',line_color_st1,'LineWidth',LW);
                hold on
            else
                plot(sigma_swp_seg{ii}.seg{jj}.sigma_s,sigma_swp_seg{ii}.seg{jj}.DPsi_s,line_style_unst1,'Color',line_color_unst1,'LineWidth',LW);
                hold on
            end
        end
    end
end
if colormode==2
    for ii=1:n_ct_salt
        for jj=1:n_seg(ii)
            if sigma_swp_seg{ii}.seg{jj}.is_stable==1
                plot(sigma_swp_seg{ii}.seg{jj}.sigma_s,sigma_swp_seg{ii}.seg{jj}.DPsi_s,line_style_st2{ii},'Color',line_color2{ii},'LineWidth',LW);
                hold on
            else
                plot(sigma_swp_seg{ii}.seg{jj}.sigma_s,sigma_swp_seg{ii}.seg{jj}.DPsi_s,line_style_unst2{ii},'Color',line_color2{ii},'LineWidth',LW);
                hold on
            end
        end
    end
    colormap(cmap);
    caxis([Ct_salt(1), Ct_salt(n_ct_salt)]);
    colorbar('Ticks',Ct_salt,'FontSize',14,'TickLength',0.02);
end
xline(0,':k');
yline(0,':k');
xlim([-100, 100]);
xlabel(gca,'$\sigma F R_c/(RT\varepsilon_r\varepsilon_0)$','FontSize',18,'FontName','Times New Roman','Interpreter','latex'); 
ylabel(gca,'$F\Delta\psi/(RT)$','FontSize',18,'FontName','Times New Roman','Interpreter','latex'); 

set(gca,'FontSize',18,'FontName','Times New Roman');
set(gcf, 'PaperUnits', 'centimeters');
set(gcf, 'PaperSize', [20 16]);
set(gcf, 'PaperPosition', [0 0 20 16]);

%% Print plots
print(hh1,'-dpdf',strPlotFilePDF); 

return
