# Supplementary material for: Positively charged mineral surfaces promoted the accumulation of organic intermediates at the origin of metabolism
Source: PLoS Comput Biol. 2022 Aug 17;18(8):e1010377. doi: 10.1371/journal.pcbi.1010377 (PMC9423644; doi:10.1371/journal.pcbi.1010377)
Supplement: S1 File — (ZIP) [file pcbi.1010377.s007.zip › custom codes/Dynamics/Protocell_Ions.m]

function Protocell_Ions()
% Single point: (sigma,C_out)

%clc;
global Psi_s0 tol_err tol_NR ww

%% Parameters to set up path strings 
index=1;         % use different index for different conditions to index the plots and .mat files that store the results. The index is used in other subroutines to analyize the result or postprocessing.    
n_salt_max=2;
strPlotFilePDF=cell(n_salt_max+2,1);

%% Path strings
% Replace strWorkingDirectory with the path of the folder on your computer where this subroutine is executed.
strDataPath='strWorkingDirectory\SharedData\MAT';
strPlotPath='strWorkingDirectory\Plots\Dynamics\Protocell-ions (single point)';
strSaveFileMAT=strcat(strDataPath,'\protocell_ion_sp_',num2str(index),'.mat');
strPlotFilePDF{1}=strcat(strPlotPath,'\Psi_',num2str(index),'.pdf');
strPlotFilePDF{2}=strcat(strPlotPath,'\Zeta_',num2str(index),'.pdf');
for i=1:n_salt_max
    strPlotFilePDF{i+2}=strcat(strPlotPath,'\C',num2str(i),'_',num2str(index),'.pdf');
end

%% Constants
Rgas=8.31446261815324;                              % J/K/mol
F=96485.33212;                                      % C/mol (or J/mol/volt )
eps0=8.8541878128e-12;                              % C/m/volt
eps_r=50.9672382032841; %(@T=120 C, P=100 bar)      % -

%% Parameters
T=145+273.15;                                       % K
Cs=0.01;                                            % M
Rc=1e-7;                                            % m
d=0.1*Rc;                                           % m
Ct_salt=0.1;
sigma=1e-2;                                         % C/m^2;
sigma_r=0.2;    
eps_m=0;                                           % 1/m
r12=0.1;

Delta_r_o=3e-9;                                     % m       distance from outer memebrane in the ocean in which potential/concentration are calculated. 
expan_Delta=20;                                    % -       the factor by which the region of the ocean corresponding to Delta_r_o is expanded in the plots 

% Solver specifications:
tol_err=1e-7;
tol_NR=5e-16;
ww=0.000012;

%% Ion-specific parameters
% We assume that all salts are symmetic (1:1)
C_salt=[r12/(1+r12);1/(1+r12)]*Ct_salt;                                % M
n_salt=size(C_salt,1);
n=2*n_salt;

% Far field (ocean)
z=zeros(n,1);
C_inf=zeros(n,1);
for i=1:n_salt
    z(i)=-1;
    z(n_salt+i)=1;
    C_inf(i)=C_salt(i);
    C_inf(n_salt+i)=C_salt(i);
end

% Outer membrane/electric double layer
kappa=sqrt(2*1000*Ct_salt*F^2/Rgas/T/eps_r/eps0);
term=sqrt(8*Rgas*T*1000*Ct_salt*eps_r*eps0);
Psi_out_s=2*asinh(sigma_r*sigma/term); 
C_out=zeros(n,1);
for i=1:n
    C_out(i)=C_inf(i)*exp(-z(i)*Psi_out_s);
end

%% Dimensionless parameters 
sigma_s=F*sigma*Rc/Rgas/T/eps_r/eps0;
d_s=d/Rc;
Delta_r_o_s=Delta_r_o/Rc;
eps_m_s=eps_m*Rc;
kappa_s=kappa*Rc;
eta=1000*F^2*Cs*Rc^2/Rgas/T/eps_r/eps0;

%% Grid specification
n_mesh_c=801;    % # grid points in cell
n_mesh_m=101;    % # grid points in membrane
n_mesh_o=21;     % # grid points in ocean
n_mesh=n_mesh_c+n_mesh_m-1;
rc=linspace(0,1,n_mesh_c);
rm=linspace(1,1+d_s,n_mesh_m);
ro=linspace(1+d_s,1+d_s+Delta_r_o_s,n_mesh_o);

%% Dimensionless ion-specific parameters
C_out_s=C_out/Cs;
C_inf_s=C_inf/Cs;
C_salt_s=C_salt/Cs;

%% Initial guess
Psi_s0=zeros(n_mesh,1);
Psi_s0(1:n_mesh_c)=Psi_out_s*rc.^2; 
Psi_s0(n_mesh_c+1:n_mesh)=Psi_out_s; 

%% Steady state solution of potential field in cell and membrane
[Psi_s,fval]=Solve_SteadyState(C_inf_s,Psi_out_s,z,eta,sigma_s,eps_m_s,d_s,n,n_mesh_c,n_mesh_m,n_mesh);
disp(fval);

%% Potential field in cell/membrane
Psi_c_s0=zeros(n_mesh_c,1);
Psi_m_s0=zeros(n_mesh_m,1);
for i=1:n_mesh_c
    Psi_c_s0(i)=Psi_s(i);
end
for i=1:n_mesh_m
    Psi_m_s0(i)=Psi_s(n_mesh_c+i-1);
end
Psi_in_s=Psi_s(n_mesh_c);
DPsi_s=Psi_s(n_mesh_c)-Psi_s(n_mesh);
disp(DPsi_s);

%% Potential field in ocean (Gouy-Chapman theory)
Psi_o_s0=zeros(n_mesh_o,1);
for i=1:n_mesh_o
    Psi_o_s0(i)=4*atanh(tanh(Psi_out_s/4)*exp(-kappa_s*(ro(i)-ro(1))));
end

%% Concentrations
C_in_s=zeros(n,1);
C_c_s0=zeros(n_mesh_c,n);
C_m_s0=zeros(n_mesh_m,n);
C_o_s0=zeros(n_mesh_o,n);

for i=1:n
    C_in_s(i)=C_out_s(i)*exp(-z(i)*(Psi_in_s-Psi_out_s));
end

for j=1:n_mesh_c
    for i=1:n
        C_c_s0(j,i)=C_in_s(i)*exp(-z(i)*(Psi_c_s0(j)-Psi_in_s));
    end
end
for j=1:n_mesh_m
    for i=1:n
        C_m_s0(j,i)=C_out_s(i)*exp(-z(i)*(Psi_m_s0(j)-Psi_out_s));
    end
end
for j=1:n_mesh_o
    for i=1:n
        C_o_s0(j,i)=C_inf_s(i)*exp(-z(i)*Psi_o_s0(j));
    end
end

%% Charge density
zeta_c=zeros(n_mesh_c,1);
zeta_m=zeros(n_mesh_m,1);
zeta_o=zeros(n_mesh_o,1);
for j=1:n_mesh_c
    zeta_c(j)=0;
    for i=1:n
        zeta_c(j)=zeta_c(j)+z(i)*C_c_s0(j,i);
    end
    zeta_c(j)=eta*zeta_c(j);
end
for j=1:n_mesh_m
    zeta_m(j)=eps_m_s*sigma_s;
    for i=1:n
        zeta_m(j)=zeta_m(j)+z(i)*C_m_s0(j,i);
    end
    zeta_m(j)=eta*zeta_m(j);
end
for j=1:n_mesh_o
    zeta_o(j)=0;
    for i=1:n
        zeta_o(j)=zeta_o(j)+z(i)*C_o_s0(j,i);
    end
    zeta_o(j)=eta*zeta_o(j);
end

%% Total charge inside the cell
drc=1/(n_mesh_c-1);
intg=0;
for j=1:n_mesh_c-1
    intg=intg+zeta_c(j)*rc(j)^2+zeta_c(j+1)*rc(j+1)^2;
end
intg=intg*drc/2;
Qc=4*pi*intg;

%% Save
save(strSaveFileMAT,'Psi_c_s0','Psi_m_s0','Psi_o_s0','C_c_s0','C_m_s0','C_o_s0','zeta_c','zeta_m','zeta_o', ...
    'C_in_s','Psi_in_s','Qc','n_mesh_c','n_mesh_m','n_mesh_o','n');

%% Plots
hh=cell(n_salt+1,1);
rro=ro-ro(1);

hh{1}=figure;
tplot=tiledlayout(1,1,'TileSpacing','none');
ax1=axes(tplot);
plot(ax1,rc,Psi_c_s0,'-b','LineWidth',2);
hold on
plot(ax1,rm,Psi_m_s0,'-r','LineWidth',2);
xline(ax1,1,':');
xline(ax1,1+d_s,':');
yline(ax1,0,'-');
xlim(ax1,[0,1+d_s+expan_Delta*Delta_r_o_s]);
ylim1=ylim(ax1);

ax2=axes(tplot);
plot(ax2,rro,Psi_o_s0,'-k','LineWidth',2);
ax2.XAxisLocation='top';
ax2.YAxisLocation='right';
ax2.Color='none';
ax2.XAxis.Visible='off';
ax2.YAxis.Visible='off';
xlim(ax2,[-(1+d_s)/expan_Delta,Delta_r_o_s]);
ylim(ax2,ylim1);

xlabel(ax1,'$r/R_c$','FontSize',18,'FontName','Times New Roman','Interpreter','latex'); 
ylabel(ax1,'$F\psi/(RT)$','FontSize',18,'FontName','Times New Roman','Interpreter','latex'); 

set(ax1,'FontSize',18,'FontName','Times New Roman');
set(gcf, 'PaperUnits', 'centimeters');
set(gcf, 'PaperSize', [20 16]);
set(gcf, 'PaperPosition', [0 0 20 16]);

hh{2}=figure;
tplot=tiledlayout(1,1,'TileSpacing','none');
ax1=axes(tplot);
plot(ax1,rc,zeta_c,'-b','LineWidth',2);
hold on
plot(ax1,rm,zeta_m,'-r','LineWidth',2);
xline(ax1,1,':');
xline(ax1,1+d_s,':');
yline(ax1,0,'-');
xlim(ax1,[0,1+d_s+expan_Delta*Delta_r_o_s]);
ylim1=ylim(ax1);

ax2=axes(tplot);
plot(ax2,rro,zeta_o,'-k','LineWidth',2);
ax2.XAxisLocation='top';
ax2.YAxisLocation='right';
ax2.Color='none';
ax2.XAxis.Visible='off';
ax2.YAxis.Visible='off';
xlim(ax2,[-(1+d_s)/expan_Delta,Delta_r_o_s]);
ylim(ax2,ylim1);

xlabel(ax1,'$r/R_c$','FontSize',18,'FontName','Times New Roman','Interpreter','latex'); 
ylabel(ax1,'$\frac{F}{RT}\frac{\xi R_c^2}{\varepsilon_r\varepsilon_0}$','FontSize',18,'FontName','Times New Roman','Interpreter','latex'); 

set(ax1,'FontSize',18,'FontName','Times New Roman');
set(gcf, 'PaperUnits', 'centimeters');
set(gcf, 'PaperSize', [20 16]);
set(gcf, 'PaperPosition', [0 0 20 16]);

for i=1:n_salt
    hh{i+2}=figure;
    
    tplot=tiledlayout(1,1,'TileSpacing','none');
    ax1=axes(tplot);
    plot(ax1,rc,C_c_s0(:,i),'-b','LineWidth',2);
    hold on
    plot(ax1,rc,C_c_s0(:,n_salt+i),'--b','LineWidth',2);
    hold on
    plot(ax1,rm,C_m_s0(:,i),'-r','LineWidth',2);
    hold on
    plot(ax1,rm,C_m_s0(:,n_salt+i),'--r','LineWidth',2);
    xline(ax1,1,':');
    xline(ax1,1+d_s,':');
    yline(ax1,C_salt_s(i),'-');
    xlim(ax1,[0,1+d_s+expan_Delta*Delta_r_o_s]);
    ylim1=ylim(ax1);

    ax2=axes(tplot);
    plot(ax2,rro,C_o_s0(:,i),'-k','LineWidth',2);
    hold on
    plot(ax2,rro,C_o_s0(:,n_salt+i),'--k','LineWidth',2);
    ax2.XAxisLocation='top';
    ax2.YAxisLocation='right';
    ax2.Color='none';
    ax2.XAxis.Visible='off';
    ax2.YAxis.Visible='off';
    xlim(ax2,[-(1+d_s)/expan_Delta,Delta_r_o_s]);
    ylim(ax2,ylim1);

    xlabel(ax1,'$r/R_c$','FontSize',18,'FontName','Times New Roman','Interpreter','latex'); 
    ylabel(ax1,'$C/C_s$','FontSize',18,'FontName','Times New Roman','Interpreter','latex'); 

    set(ax1,'FontSize',18,'FontName','Times New Roman');
    set(gcf, 'PaperUnits', 'centimeters');
    set(gcf, 'PaperSize', [20 16]);
    set(gcf, 'PaperPosition', [0 0 20 16]);
end

%% Print plots
for i=1:n_salt+2
   print(hh{i},'-dpdf',strPlotFilePDF{i}); 
end
return

function [Psi_s,err]=Solve_SteadyState(C_inf_s,Psi_out_s,z,eta,sigma_s,eps_m_s,d_s,n,n_mesh_c,n_mesh_m,n_mesh)
global Psi_s0 tol_err tol_NR ww

% Initialization ----------------------------------------------------------
Psi_s=Psi_s0;

% Memory allocation -------------------------------------------------------
A=zeros(n_mesh,n_mesh);
w=zeros(n_mesh,1);
zeta_c=zeros(n_mesh_c,1);
zeta_m=zeros(n_mesh_m,1);
Gp=zeros(n_mesh,n_mesh);
Wp=zeros(n_mesh,n_mesh);

% Grid generation ---------------------------------------------------------
rc=linspace(0,1,n_mesh_c);
rm=linspace(1,1+d_s,n_mesh_m);
drc=1/(n_mesh_c-1);
drm=d_s/(n_mesh_m-1);

% Matrices: Fixed entries -------------------------------------------------
j=1;
A(j,j)=-25;
A(j,j+1)=48;
A(j,j+2)=-36;
A(j,j+3)=16;
A(j,j+4)=-3;
j=2;
A(j,j-1)=10*rc(j)-6*drc;
A(j,j)=-15*rc(j)-20*drc;
A(j,j+1)=-4*rc(j)+36*drc;
A(j,j+2)=14*rc(j)-12*drc;
A(j,j+3)=-6*rc(j)+2*drc;
A(j,j+4)=rc(j);
for j=3:n_mesh_c-2
    A(j,j-2)=-rc(j)+2*drc;
    A(j,j-1)=16*rc(j)-16*drc;
    A(j,j)=-30*rc(j);
    A(j,j+1)=16*rc(j)+16*drc;
    A(j,j+2)=-rc(j)-2*drc;
end
j=n_mesh_c-1;
A(j,j-4)=rc(j);
A(j,j-3)=-6*rc(j)-2*drc;
A(j,j-2)=14*rc(j)+12*drc;
A(j,j-1)=-4*rc(j)-36*drc;
A(j,j)=-15*rc(j)+20*drc;
A(j,j+1)=10*rc(j)+6*drc;
j=n_mesh_c;
%A(j,j-4)=3;          To avoid singular A, these terms are treated as constants by using Psi from previous iteration and moving these terms to the right hand side. 
%A(j,j-3)=-16;        To avoid singular A, these terms are treated as constants by using Psi from previous iteration and moving these terms to the right hand side.
%A(j,j-2)=36;         To avoid singular A, these terms are treated as constants by using Psi from previous iteration and moving these terms to the right hand side.
%A(j,j-1)=-48;        To avoid singular A, these terms are treated as constants by using Psi from previous iteration and moving these terms to the right hand side.
A(j,j)=25;

j=2;
A(n_mesh_c+j-1,n_mesh_c+j-2)=10*rm(j)-6*drm;
A(n_mesh_c+j-1,n_mesh_c+j-1)=-15*rm(j)-20*drm;
A(n_mesh_c+j-1,n_mesh_c+j)=-4*rm(j)+36*drm;
A(n_mesh_c+j-1,n_mesh_c+j+1)=14*rm(j)-12*drm;
A(n_mesh_c+j-1,n_mesh_c+j+2)=-6*rm(j)+2*drm;
A(n_mesh_c+j-1,n_mesh_c+j+3)=rm(j);
for j=3:n_mesh_m-2
    A(n_mesh_c+j-1,n_mesh_c+j-3)=-rm(j)+2*drm;
    A(n_mesh_c+j-1,n_mesh_c+j-2)=16*rm(j)-16*drm;
    A(n_mesh_c+j-1,n_mesh_c+j-1)=-30*rm(j);
    A(n_mesh_c+j-1,n_mesh_c+j)=16*rm(j)+16*drm;
    A(n_mesh_c+j-1,n_mesh_c+j+1)=-rm(j)-2*drm;
end
j=n_mesh_m-1;
A(n_mesh_c+j-1,n_mesh_c+j-5)=rm(j);
A(n_mesh_c+j-1,n_mesh_c+j-4)=-6*rm(j)-2*drm;
A(n_mesh_c+j-1,n_mesh_c+j-3)=14*rm(j)+12*drm;
A(n_mesh_c+j-1,n_mesh_c+j-2)=-4*rm(j)-36*drm;
A(n_mesh_c+j-1,n_mesh_c+j-1)=-15*rm(j)+20*drm;
A(n_mesh_c+j-1,n_mesh_c+j)=10*rm(j)+6*drm;
j=n_mesh_m;
A(n_mesh_c+j-1,n_mesh_c+j-1)=1;

w(n_mesh)=Psi_out_s;

% Steady state (estimation) -----------------------------------------------
err=1;
while (err>tol_err)
    % Charge density 
    for j=1:n_mesh_m
        zeta_m(j)=eps_m_s*sigma_s;
        for k=1:n
            jm=n_mesh_c+j-1;
            zeta_m(j)=zeta_m(j)+z(k)*C_inf_s(k)*exp(-z(k)*Psi_s(jm));
        end
        zeta_m(j)=eta*zeta_m(j);
    end
    for j=1:n_mesh_c
        zeta_c(j)=0;
        for k=1:n
            zeta_c(j)=zeta_c(j)+z(k)*C_inf_s(k)*exp(-z(k)*Psi_s(j));
        end
        zeta_c(j)=eta*zeta_c(j);
    end
    % Matrices: Variable entries
    for j=2:n_mesh_c-1
        w(j)=-12*drc^2*zeta_c(j)*rc(j);
    end
    j=n_mesh_c;
    w(n_mesh_c)=12*drc*sigma_s+48*Psi_s(j-1)-36*Psi_s(j-2)+16*Psi_s(j-3)-3*Psi_s(j-4);          %To avoid singular A, Psi(j-4:j-1) from previous iteration are treated as constants and moved to the right hand side.
    for j=2:n_mesh_m-1
        w(n_mesh_c+j-1)=-12*drm^2*zeta_m(j)*rm(j);
    end
    % Solution & errors
    Psi_s_old=Psi_s;
    Psi_s_new=A\w;
    Psi_s(:)=(1-ww)*Psi_s(:)+ww*Psi_s_new(:);
    err=norm(Psi_s-Psi_s_old)/n_mesh;
end
%Correcting the entries that were modified above to avoid singular A.
j=n_mesh_c;
A(j,j-4)=3;
A(j,j-3)=-16;
A(j,j-2)=36;
A(j,j-1)=-48;

% Steady state (Newton Raphson) -------------------------------------------
err=1;
w(n_mesh_c)=12*drc*sigma_s; %fixed, need not be in the loop.
while err>tol_NR
    for j=2:n_mesh_c-1
        w(j)=0;
        for k=1:n
            w(j)=w(j)+z(k)*C_inf_s(k)*exp(-z(k)*Psi_s(j));
        end
        w(j)=-12*w(j)*eta*drc^2*rc(j);
    end
    for j=2:n_mesh_m-1
        jm=n_mesh_c+j-1;
        w(jm)=eps_m_s*sigma_s;
        for k=1:n
            w(jm)=w(jm)+z(k)*C_inf_s(k)*exp(-z(k)*Psi_s(jm));
        end
        w(jm)=-12*w(jm)*eta*drm^2*rm(j);
    end
    for j=2:n_mesh_c-1
        Wp(j,j)=0;
        for k=1:n
            Wp(j,j)=Wp(j,j)+z(k)^2*C_inf_s(k)*exp(-z(k)*Psi_s(j));
        end
        Wp(j,j)=12*Wp(j,j)*eta*drc^2*rc(j);
    end
    for j=2:n_mesh_m-1
        jm=n_mesh_c+j-1;
        Wp(jm,jm)=0;
        for k=1:n
            Wp(jm,jm)=Wp(jm,jm)+z(k)^2*C_inf_s(k)*exp(-z(k)*Psi_s(jm));
        end
        Wp(jm,jm)=12*Wp(jm,jm)*eta*drm^2*rm(j);
    end
    Gp(:,:)=A(:,:)-Wp(:,:);
    G=A*Psi_s-w;
    dPsi_s=-Gp\G;
    Psi_s=Psi_s+dPsi_s;
    err=norm(dPsi_s)/n_mesh;
end
return
