# Supplementary material for: Positively charged mineral surfaces promoted the accumulation of organic intermediates at the origin of metabolism
Source: PLoS Comput Biol. 2022 Aug 17;18(8):e1010377. doi: 10.1371/journal.pcbi.1010377 (PMC9423644; doi:10.1371/journal.pcbi.1010377)
Supplement: S1 File — (ZIP) [file pcbi.1010377.s007.zip › custom codes/Dynamics/Protocell_Ions_sigma_swp.m]

function Protocell_Ions_sigma_swp()
% Sweeps sigma at fixed Ct_salt to compute the membrane potential
clc;
global Psi_s0 tol_err tol_NR ww

%% Parameters to set up path strings 
index=1; %index is used to distinguish data if computations are done for a diffrent set of fixed parameters
%1-> eps_m=[0], Ct_salt=[0.1], sigma_init=1.7e-3, sigma_r=0.02, n_mesh_c=401, n_mesh_m=81, n_mesh_o=21, n_s=91, ds=2.4, d=0.1Rc, Rc=1e-6, r12=0.1, Cs=0.01
%2-> eps_m=[0], Ct_salt=[0.1], sigma_init=1.7e-1, sigma_r=0.02, n_mesh_c=401, n_mesh_m=81, n_mesh_o=21, n_s=91, ds=2.2, d=0.1Rc, Rc=1e-8, r12=0.1, Cs=0.01
%3-> eps_m=[0], Ct_salt=[0.04;0.06;0.08;0.1;0.12], sigma_init=1.7e-3, sigma_r=0.02, n_mesh_c=401, n_mesh_m=81, n_mesh_o=21, n_s=91, ds=2.2, d=0.1Rc, Rc=1e-6, r12=0.1, Cs=0.01
%4-> eps_m=[0], Ct_salt=[0.04;0.06;0.08;0.1;0.12], sigma_init=1.7e-1, sigma_r=0.02, n_mesh_c=401, n_mesh_m=81, n_mesh_o=21, n_s=91, ds=2.2, d=0.1Rc, Rc=1e-8, r12=0.1, Cs=0.01

%% Path strings
% Replace strWorkingDirectory with the path of the folder on your computer where this subroutine is executed.
strDataPath='strWorkingDirectory\SharedData\MAT';
strSaveFileMAT=strcat(strDataPath,'\protocell_ion_sigma_swp_',num2str(index),'.mat');

%% Constants
Rgas=8.31446261815324;                              % J/K/mol
F=96485.33212;                                      % C/mol (or J/mol/volt )
eps0=8.8541878128e-12;                              % C/m/volt
eps_r=50.9672382032841; %(@T=120 C, P=100 bar)      % -

%% Parameters
T=120+298.15;                                           % K
Cs=0.01;                                                % M
Rc=1e-6;                                                % m
d=0.1*Rc;                                               % m
eps_m=0;                                                % 1/m
Delta_r_o=3e-9;                                         % m       distance from outer memebrane in the ocean in which potential/concentration are calculated. 
r12=0.1;                                                %r12:=C_salt(1)/C_salt(2)
Ct_salt=0.04;

sigma_init=1.7e-3;                                      % C/m^2
sigma_r=0.02;                                           % sigma_r:=sigma_out/_sigma_in  
n_s=161;
ds=1;  
%n_s=[121;121;121;121;121];         % for index 3
%ds=[1.8;1.8;1.8;1.8;1.8];        % for index 3
%n_s=[461;121;96;91;81];        % for index 4
%ds=[0.35;1.4;1.9;2;2.3];       % for index 4

% Solver specifications: 
tol_err_i=linspace(4e-9,5e-9,5);
tol_NR=4e-16;
ww=0.000010;
tolNR=1e-10;

%% Salts
n_salt=2;
n=2*n_salt;
C_salt=zeros(n_salt,1);                                        
r_C_salt=[r12/(1+r12);1/(1+r12)];
n_ct_salt=size(Ct_salt,1);

z=zeros(n,1);
for i=1:n_salt
    z(i)=-1;
    z(n_salt+i)=1;
end

%% Dimensionless parameters 
sigma_init_s=F*sigma_init*Rc/Rgas/T/eps_r/eps0;
d_s=d/Rc;
Delta_r_o_s=Delta_r_o/Rc;
eps_m_s=eps_m*Rc;
eta=1000*F^2*Cs*Rc^2/Rgas/T/eps_r/eps0;

%% Grid specification
n_mesh_c=401;    % # grid points in cell
n_mesh_m=81;    % # grid points in membrane
n_mesh_o=21;     % # grid points in ocean
n_mesh=n_mesh_c+n_mesh_m-1;
rc=linspace(0,1,n_mesh_c);
rm=linspace(1,1+d_s,n_mesh_m);
ro=linspace(1+d_s,1+d_s+Delta_r_o_s,n_mesh_o);
drc=1/(n_mesh_c-1);
drm=d_s/(n_mesh_m-1);

%% Memory allocation
Psi_s0=zeros(n_mesh,1);
C_out_s=zeros(n,1);
C_inf_s=zeros(n,1);
sigma_swp=cell(n_ct_salt,1);
Gp=zeros(n_mesh,n_mesh);             %dG_dPsi_s
Gs=zeros(n_mesh,1);                  %dG_dsigma_s
Wp=zeros(n_mesh,n_mesh);             %dw_dPsi_s
w=zeros(n_mesh,1); 
dPsi_s_ds=zeros(n_mesh,1); 
Psi_o_s=zeros(n_mesh_o,1);
B=zeros(n_mesh+1,n_mesh+1);
b=zeros(n_mesh+1,1);

%% Steady state solution of potential field in cell and membrane
for ii=1:n_ct_salt
    sigma_swp{ii}.sol=cell(n_s(ii),1);
    sigma_swp{ii}.sigma_s=zeros(n_s(ii),1);
    sigma_swp{ii}.DPsi_s=zeros(n_s(ii),1);
    tol_err=tol_err_i(ii);
    
    % Salt concentration
    for i=1:n_salt
        C_salt(i)=r_C_salt(i)*Ct_salt(ii);
    end

    % Far field (ocean)
    for i=1:n_salt
        C_inf_s(i)=C_salt(i)/Cs;
        C_inf_s(n_salt+i)=C_salt(i)/Cs;
    end

    % Outer membrane/electric double layer
    kappa=sqrt(2*1000*Ct_salt(ii)*F^2/Rgas/T/eps_r/eps0);
    term=sqrt(8*eta*Ct_salt(ii)/Cs);

    % Dimensionless 
    kappa_s=kappa*Rc;
    Psi_out_s=2*asinh(sigma_r*sigma_init_s/term);
    for i=1:n
        C_out_s(i)=C_inf_s(i)*exp(-z(i)*Psi_out_s);
    end
    
    % Steady state solution of initial point
    Psi_s0(1:n_mesh_c)=Psi_out_s*rc.^2; %initial guess
    Psi_s0(n_mesh_c+1:n_mesh)=Psi_out_s; %initial guess
    sigma_s=sigma_init_s;
    [A,Psi_s,~]=Solve_SteadyState(C_inf_s,Psi_out_s,z,eta,sigma_s,eps_m_s,d_s,n,n_mesh_c,n_mesh_m,n_mesh);
    for i=1:n_mesh_o
        Psi_o_s(i)=4*atanh(tanh(Psi_out_s/4)*exp(-kappa_s*(ro(i)-ro(1))));
    end
    
    % Stroing the results
    sigma_swp{ii}.sol{1}.Psi_s=Psi_s;
    sigma_swp{ii}.sol{1}.Psi_o_s=Psi_o_s;
    sigma_swp{ii}.sigma_s(1)=sigma_s;
    sigma_swp{ii}.DPsi_s(1)=Psi_s(n_mesh_c)-Psi_s(n_mesh);
    
    % Tangents
    for j=2:n_mesh_c-1
        Wp(j,j)=0;
        for k=1:n
            Wp(j,j)=Wp(j,j)+z(k)^2*C_inf_s(k)*exp(-z(k)*Psi_s(j));
        end
        Wp(j,j)=12*Wp(j,j)*eta*drc^2*rc(j);
    end
    for j=2:n_mesh_m-1
        jm=n_mesh_c+j-1;
        Wp(jm,jm)=0;
        for k=1:n
            Wp(jm,jm)=Wp(jm,jm)+z(k)^2*C_inf_s(k)*exp(-z(k)*Psi_s(jm));
        end
        Wp(jm,jm)=12*Wp(jm,jm)*eta*drm^2*rm(j);
    end
    Gp(:,:)=A(:,:)-Wp(:,:);
    Gs(n_mesh_c)=12*drc;
    Gs(n_mesh)=2*sigma_r/sqrt((sigma_r*sigma_s)^2+term^2);
    vv=Gp\Gs;
    vv_t=0;
    for j=1:n_mesh
        vv_t=vv_t+vv(j)^2;
    end
    dsigma_s_ds=1/sqrt(vv_t+1);
    for j=1:n_mesh
        dPsi_s_ds(j)=-vv(j)*dsigma_s_ds;
    end
    
    for jj=2:n_s(ii)
        Psi_s1=Psi_s+dPsi_s_ds*ds(ii);
        sigma_s1=sigma_s+dsigma_s_ds*ds(ii);
        errNR=1;
        while errNR>tolNR
            for j=2:n_mesh_c-1
                w(j)=0;
                for k=1:n
                    w(j)=w(j)+z(k)*C_inf_s(k)*exp(-z(k)*Psi_s1(j));
                end
                w(j)=-12*w(j)*eta*drc^2*rc(j);
            end
            w(n_mesh_c)=12*drc*sigma_s1;
            for j=2:n_mesh_m-1
                jm=n_mesh_c+j-1;
                w(jm)=eps_m_s*sigma_s1;
                for k=1:n
                    w(jm)=w(jm)+z(k)*C_inf_s(k)*exp(-z(k)*Psi_s1(jm));
                end
                w(jm)=-12*w(jm)*eta*drm^2*rm(j);
            end
            w(n_mesh)=2*asinh(sigma_r*sigma_s1/term);
                      
            for j=2:n_mesh_c-1
                Wp(j,j)=0;
                for k=1:n
                    Wp(j,j)=Wp(j,j)+z(k)^2*C_inf_s(k)*exp(-z(k)*Psi_s1(j));
                end
                Wp(j,j)=12*Wp(j,j)*eta*drc^2*rc(j);
            end
            for j=2:n_mesh_m-1
                jm=n_mesh_c+j-1;
                Wp(jm,jm)=0;
                for k=1:n
                    Wp(jm,jm)=Wp(jm,jm)+z(k)^2*C_inf_s(k)*exp(-z(k)*Psi_s1(jm));
                end
                Wp(jm,jm)=12*Wp(jm,jm)*eta*drm^2*rm(j);
            end
            Gp(:,:)=A(:,:)-Wp(:,:);
            Gs(n_mesh)=2*sigma_r/sqrt((sigma_r*sigma_s1)^2+term^2);
            G=A*Psi_s1-w;
            N=dPsi_s_ds'*(Psi_s1-Psi_s)+dsigma_s_ds*(sigma_s1-sigma_s)-ds(ii);
            B(1:n_mesh,1:n_mesh)=Gp(1:n_mesh,1:n_mesh);
            B(1:n_mesh,n_mesh+1)=Gs(1:n_mesh);
            B(n_mesh+1,1:n_mesh)=dPsi_s_ds(1:n_mesh);
            B(n_mesh+1,n_mesh+1)=dsigma_s_ds;
            b(1:n_mesh)=G(1:n_mesh);
            b(n_mesh+1)=N;
            dx=-B\b;
            errNR=norm(dx);
            for j=1:n_mesh
                Psi_s1(j)=Psi_s1(j)+dx(j);
            end
            sigma_s1=sigma_s1+dx(n_mesh+1);
        end
        vv=Gp\Gs;
        vv_t=0;
        for j=1:n_mesh
            vv_t=vv_t+vv(j)^2;
        end
        dsigma_s_ds=1/sqrt(vv_t+1);
        for j=1:n_mesh
            dPsi_s_ds(j)=-vv(j)*dsigma_s_ds;
        end
        Psi_s(:)=Psi_s1(:);
        sigma_s=sigma_s1;
        Psi_out_s=2*asinh(sigma_r*sigma_s/term);
        for i=1:n_mesh_o
            Psi_o_s(i)=4*atanh(tanh(Psi_out_s/4)*exp(-kappa_s*(ro(i)-ro(1))));
        end
        sigma_swp{ii}.sol{jj}.Psi_s=Psi_s;
        sigma_swp{ii}.sol{jj}.Psi_o_s=Psi_o_s;
        sigma_swp{ii}.sigma_s(jj)=sigma_s;
        sigma_swp{ii}.DPsi_s(jj)=Psi_s(n_mesh_c)-Psi_s(n_mesh);
    end
    disp(ii);
end

%% Save
save(strSaveFileMAT,'sigma_swp','Ct_salt','sigma_init','sigma_r','n_mesh_c','n_mesh_m','n_mesh_o','n_s','ds','d','Rc','r12','eps_m','Cs');

return

function [A,Psi_s,err]=Solve_SteadyState(C_inf_s,Psi_out_s,z,eta,sigma_s,eps_m_s,d_s,n,n_mesh_c,n_mesh_m,n_mesh)
global Psi_s0 tol_err tol_NR ww

% Initialization ----------------------------------------------------------
Psi_s=Psi_s0;

% Memory allocation -------------------------------------------------------
A=zeros(n_mesh,n_mesh);
w=zeros(n_mesh,1);
zeta_c=zeros(n_mesh_c,1);
zeta_m=zeros(n_mesh_m,1);
Gp=zeros(n_mesh,n_mesh);
Wp=zeros(n_mesh,n_mesh);

% Grid generation ---------------------------------------------------------
rc=linspace(0,1,n_mesh_c);
rm=linspace(1,1+d_s,n_mesh_m);
drc=1/(n_mesh_c-1);
drm=d_s/(n_mesh_m-1);

% Matrices: Fixed entries -------------------------------------------------
j=1;
A(j,j)=-25;
A(j,j+1)=48;
A(j,j+2)=-36;
A(j,j+3)=16;
A(j,j+4)=-3;
j=2;
A(j,j-1)=10*rc(j)-6*drc;
A(j,j)=-15*rc(j)-20*drc;
A(j,j+1)=-4*rc(j)+36*drc;
A(j,j+2)=14*rc(j)-12*drc;
A(j,j+3)=-6*rc(j)+2*drc;
A(j,j+4)=rc(j);
for j=3:n_mesh_c-2
    A(j,j-2)=-rc(j)+2*drc;
    A(j,j-1)=16*rc(j)-16*drc;
    A(j,j)=-30*rc(j);
    A(j,j+1)=16*rc(j)+16*drc;
    A(j,j+2)=-rc(j)-2*drc;
end
j=n_mesh_c-1;
A(j,j-4)=rc(j);
A(j,j-3)=-6*rc(j)-2*drc;
A(j,j-2)=14*rc(j)+12*drc;
A(j,j-1)=-4*rc(j)-36*drc;
A(j,j)=-15*rc(j)+20*drc;
A(j,j+1)=10*rc(j)+6*drc;
j=n_mesh_c;
%A(j,j-4)=3;          To avoid singular A, these terms are treated as constants by using Psi from previous iteration and moving these terms to the right hand side. 
%A(j,j-3)=-16;        To avoid singular A, these terms are treated as constants by using Psi from previous iteration and moving these terms to the right hand side.
%A(j,j-2)=36;         To avoid singular A, these terms are treated as constants by using Psi from previous iteration and moving these terms to the right hand side.
%A(j,j-1)=-48;        To avoid singular A, these terms are treated as constants by using Psi from previous iteration and moving these terms to the right hand side.
A(j,j)=25;

j=2;
A(n_mesh_c+j-1,n_mesh_c+j-2)=10*rm(j)-6*drm;
A(n_mesh_c+j-1,n_mesh_c+j-1)=-15*rm(j)-20*drm;
A(n_mesh_c+j-1,n_mesh_c+j)=-4*rm(j)+36*drm;
A(n_mesh_c+j-1,n_mesh_c+j+1)=14*rm(j)-12*drm;
A(n_mesh_c+j-1,n_mesh_c+j+2)=-6*rm(j)+2*drm;
A(n_mesh_c+j-1,n_mesh_c+j+3)=rm(j);
for j=3:n_mesh_m-2
    A(n_mesh_c+j-1,n_mesh_c+j-3)=-rm(j)+2*drm;
    A(n_mesh_c+j-1,n_mesh_c+j-2)=16*rm(j)-16*drm;
    A(n_mesh_c+j-1,n_mesh_c+j-1)=-30*rm(j);
    A(n_mesh_c+j-1,n_mesh_c+j)=16*rm(j)+16*drm;
    A(n_mesh_c+j-1,n_mesh_c+j+1)=-rm(j)-2*drm;
end
j=n_mesh_m-1;
A(n_mesh_c+j-1,n_mesh_c+j-5)=rm(j);
A(n_mesh_c+j-1,n_mesh_c+j-4)=-6*rm(j)-2*drm;
A(n_mesh_c+j-1,n_mesh_c+j-3)=14*rm(j)+12*drm;
A(n_mesh_c+j-1,n_mesh_c+j-2)=-4*rm(j)-36*drm;
A(n_mesh_c+j-1,n_mesh_c+j-1)=-15*rm(j)+20*drm;
A(n_mesh_c+j-1,n_mesh_c+j)=10*rm(j)+6*drm;
j=n_mesh_m;
A(n_mesh_c+j-1,n_mesh_c+j-1)=1;

w(n_mesh)=Psi_out_s;

% Steady state (estimation) -----------------------------------------------
err=1;
while (err>tol_err)
    % Charge density 
    for j=1:n_mesh_m
        zeta_m(j)=eps_m_s*sigma_s;
        for k=1:n
            jm=n_mesh_c+j-1;
            zeta_m(j)=zeta_m(j)+z(k)*C_inf_s(k)*exp(-z(k)*Psi_s(jm));
        end
        zeta_m(j)=eta*zeta_m(j);
    end
    for j=1:n_mesh_c
        zeta_c(j)=0;
        for k=1:n
            zeta_c(j)=zeta_c(j)+z(k)*C_inf_s(k)*exp(-z(k)*Psi_s(j));
        end
        zeta_c(j)=eta*zeta_c(j);
    end
    % Matrices: Variable entries
    for j=2:n_mesh_c-1
        w(j)=-12*drc^2*zeta_c(j)*rc(j);
    end
    j=n_mesh_c;
    w(n_mesh_c)=12*drc*sigma_s+48*Psi_s(j-1)-36*Psi_s(j-2)+16*Psi_s(j-3)-3*Psi_s(j-4);          %To avoid singular A, Psi(j-4:j-1) from previous iteration are treated as constants and moved to the right hand side.
    for j=2:n_mesh_m-1
        w(n_mesh_c+j-1)=-12*drm^2*zeta_m(j)*rm(j);
    end
    % Solution & errors
    Psi_s_old=Psi_s;
    Psi_s_new=A\w;
    Psi_s(:)=(1-ww)*Psi_s(:)+ww*Psi_s_new(:);
    err=norm(Psi_s-Psi_s_old)/n_mesh;
end
%Correcting the entries that were modified above to avoid singular A.
j=n_mesh_c;
A(j,j-4)=3;
A(j,j-3)=-16;
A(j,j-2)=36;
A(j,j-1)=-48;

% Steady state (Newton Raphson) -------------------------------------------
err=1;
w(n_mesh_c)=12*drc*sigma_s; %fixed, need not be in the loop.
while err>tol_NR
    for j=2:n_mesh_c-1
        w(j)=0;
        for k=1:n
            w(j)=w(j)+z(k)*C_inf_s(k)*exp(-z(k)*Psi_s(j));
        end
        w(j)=-12*w(j)*eta*drc^2*rc(j);
    end
    for j=2:n_mesh_m-1
        jm=n_mesh_c+j-1;
        w(jm)=eps_m_s*sigma_s;
        for k=1:n
            w(jm)=w(jm)+z(k)*C_inf_s(k)*exp(-z(k)*Psi_s(jm));
        end
        w(jm)=-12*w(jm)*eta*drm^2*rm(j);
    end
    for j=2:n_mesh_c-1
        Wp(j,j)=0;
        for k=1:n
            Wp(j,j)=Wp(j,j)+z(k)^2*C_inf_s(k)*exp(-z(k)*Psi_s(j));
        end
        Wp(j,j)=12*Wp(j,j)*eta*drc^2*rc(j);
    end
    for j=2:n_mesh_m-1
        jm=n_mesh_c+j-1;
        Wp(jm,jm)=0;
        for k=1:n
            Wp(jm,jm)=Wp(jm,jm)+z(k)^2*C_inf_s(k)*exp(-z(k)*Psi_s(jm));
        end
        Wp(jm,jm)=12*Wp(jm,jm)*eta*drm^2*rm(j);
    end
    Gp(:,:)=A(:,:)-Wp(:,:);
    G=A*Psi_s-w;
    dPsi_s=-Gp\G;
    Psi_s=Psi_s+dPsi_s;
    err=norm(dPsi_s)/n_mesh;
end
%Psi_s0(:)=Psi_s(:);
return
