# Supplementary material for: Positively charged mineral surfaces promoted the accumulation of organic intermediates at the origin of metabolism
Source: PLoS Comput Biol. 2022 Aug 17;18(8):e1010377. doi: 10.1371/journal.pcbi.1010377 (PMC9423644; doi:10.1371/journal.pcbi.1010377)
Supplement: S1 File — (ZIP) [file pcbi.1010377.s007.zip › custom codes/Dynamics/Protocell_Ions_stabiliySL_sigma_swp.m]

function Protocell_Ions_stabiliySL_sigma_swp()
% Sweeps sigma at fixed Ct_salt to determine the stability of steady state solutions 
% This version uses Sturm-Lioiville formulation.
clc;
global rc rm drc drm n_mesh_c n_mesh_m n_mesh

%% Parameters to set up path strings 
index=1; %index is used to distinguish data if computations are done for a diffrent set of fixed parameters
bc_type=1;   %1->Robin,    2->Dirichlet
varphi=0.05;

%% Path strings
% Replace strWorkingDirectory with the path of the folder on your computer where this subroutine is executed.
strDataPath='strWorkingDirectory\SharedData\MAT';
strReadFileMAT=strcat(strDataPath,'\protocell_ion_sigma_swp_',num2str(index),'.mat');
strSaveFileMAT=strcat(strDataPath,'\protocell_ion_st',num2str(bc_type),'_varphi_',num2str(varphi,'%4.3f'),'_sigma_swp_',num2str(index),'.mat');

%% load
load(strReadFileMAT,'sigma_swp','Ct_salt','n_mesh_c','n_mesh_m','n_s','d','Rc','r12','eps_m','Cs');

%% Constants
Rgas=8.31446261815324;                              % J/K/mol
F=96485.33212;                                      % C/mol (or J/mol/volt)
eps0=8.8541878128e-12;                              % C/m/volt
eps_r=50.9672382032841; %(@T=120 C, P=100 bar)      % -

%% Parameters
T=145+273.15;                                       % K
Ds=1e-9;                                            % m^2/s

%% Parameters used to approximate the location of maximum eigenvalue
lambda_low=-100;
lambda_up=100;
np=2001;
lambda_prb=linspace(lambda_up,lambda_low,np);           %lambda values used to probe the first zero of det(A)=0
rr_lmb=[1;1;1;1]; % for index 1
%rr_lmb=[1;1;2;1]; % for index 2
%rr_lmb=[2;2;1;1]; % for index 3
%rr_lmb=[2;2;1;1]; % for index 4

%% Ocean composition/species charge
n_salt=2;
n=2*n_salt;
n_ct_salt=size(Ct_salt,1);
r_C_salt=[r12/(1+r12);1/(1+r12)];

%% Species specific parameters
z=zeros(n,1);
for i=1:n_salt
    z(i)=-1;
    z(n_salt+i)=1;
end
Di=[0.2;0.1;2;0.8]*1e-9;

%% Dimensionless parameters 
d_s=d/Rc;
eps_m_s=eps_m*Rc;
eta=1000*F^2*Cs*Rc^2/Rgas/T/eps_r/eps0;
Di_s=Di/Ds;

%% Grid specification
n_mesh=n_mesh_c+n_mesh_m-1;
rc=linspace(0,1,n_mesh_c);
rm=linspace(1,1+d_s,n_mesh_m);
drc=1/(n_mesh_c-1);
drm=d_s/(n_mesh_m-1);

%% Memory allocation
C_salt=zeros(n_salt,1);
C_inf_s=zeros(n,1);
C_in_s=zeros(n,1);
C_s=zeros(n_mesh,n);

zeta_c0=zeros(n_mesh_c,1);
zeta_m0=zeros(n_mesh_m,1);

dPsi_c_s0=zeros(n_mesh_c,1);
dPsi_m_s0=zeros(n_mesh_m,1);

x1=zeros(4,1);
x2=zeros(4,1);
lambda_old=zeros(4,1);

%% Stability
for ii=1:n_ct_salt   
    sigma_swp{ii}.lambda_max=zeros(n_s(ii),4);
    sigma_swp{ii}.lambda_err=zeros(n_s(ii),4);
    sigma_swp{ii}.is_stable=ones(n_s(ii),1);
    
    % Salt concentrations
    for i=1:n_salt
        C_salt(i)=r_C_salt(i)*Ct_salt(ii);         
    end

    % Far field (ocean)
    for i=1:n_salt
        C_inf_s(i)=C_salt(i)/Cs;
        C_inf_s(n_salt+i)=C_salt(i)/Cs;
    end
    
    for jj=1:n_s(ii)
        % Steady state concentrations
        for j=1:n_mesh
            for i=1:n
                C_s(j,i)=C_inf_s(i)*exp(-z(i)*sigma_swp{ii}.sol{jj}.Psi_s(j));
            end
        end
        for i=1:n
            C_in_s(i)=C_s(n_mesh_c,i);
        end
        sigma_swp{ii}.sol{jj}.C_s=C_s;
        
        % Steady state charge density
        for j=1:n_mesh_c
            zeta_c0(j)=0;
            for i=1:n
                zeta_c0(j)=zeta_c0(j)+z(i)*C_s(j,i);
            end
            zeta_c0(j)=eta*zeta_c0(j);
        end
        for j=1:n_mesh_m
            jm=n_mesh_c+j-1;
            zeta_m0(j)=eps_m_s*sigma_swp{ii}.sigma_s(jj);
            for i=1:n
                zeta_m0(j)=zeta_m0(j)+z(i)*C_s(jm,i);
            end
            zeta_m0(j)=eta*zeta_m0(j);
        end

        % Steady state derivatives
        j=1;
        dPsi_c_s0(j)=(-3*sigma_swp{ii}.sol{jj}.Psi_s(j)+4*sigma_swp{ii}.sol{jj}.Psi_s(j+1)-sigma_swp{ii}.sol{jj}.Psi_s(j+2))/drc/2;
        for j=2:n_mesh_c-1
            dPsi_c_s0(j)=(-sigma_swp{ii}.sol{jj}.Psi_s(j-1)+sigma_swp{ii}.sol{jj}.Psi_s(j+1))/drc/2;
        end
        j=n_mesh_c;
        dPsi_c_s0(j)=(3*sigma_swp{ii}.sol{jj}.Psi_s(j)-4*sigma_swp{ii}.sol{jj}.Psi_s(j-1)+sigma_swp{ii}.sol{jj}.Psi_s(j-2))/drc/2;

        j=1;
        jm=n_mesh_c+j-1;
        dPsi_m_s0(j)=(-3*sigma_swp{ii}.sol{jj}.Psi_s(jm)+4*sigma_swp{ii}.sol{jj}.Psi_s(jm+1)-sigma_swp{ii}.sol{jj}.Psi_s(jm+2))/drm/2;
        for j=2:n_mesh_m-1
            jm=n_mesh_c+j-1;
            dPsi_m_s0(j)=(-sigma_swp{ii}.sol{jj}.Psi_s(jm-1)+sigma_swp{ii}.sol{jj}.Psi_s(jm+1))/drm/2;
        end
        j=n_mesh_m;
        jm=n_mesh_c+j-1;
        dPsi_m_s0(j)=(3*sigma_swp{ii}.sol{jj}.Psi_s(jm)-4*sigma_swp{ii}.sol{jj}.Psi_s(jm-1)+sigma_swp{ii}.sol{jj}.Psi_s(jm-2))/drm/2;
        
        % Check the lambda range to make sure the maximum lambda is computed in the following
%         i=1;
%         lambda_i=linspace(-100,200,np);
%         fval=zeros(np,1);
%         for kk=1:np
%             fval(kk)=Fun_lambda_max(lambda_i(kk),dPsi_c_s0,dPsi_m_s0,zeta_c0,zeta_m0,z(i),Di_s(i),varphi);
%         end
%         plot(lambda_i,fval,'-b');
        
        % First zero of det(A)=0 at jj=1
        if jj==1
            for i=1:n
                kk=1;
                f0=Fun_lambda_max(lambda_prb(kk),dPsi_c_s0,dPsi_m_s0,zeta_c0,zeta_m0,z(i),Di_s(i),varphi);
                f1=Fun_lambda_max(lambda_prb(kk+1),dPsi_c_s0,dPsi_m_s0,zeta_c0,zeta_m0,z(i),Di_s(i),varphi);
                for kk=1:np-2
                    f2=Fun_lambda_max(lambda_prb(kk+2),dPsi_c_s0,dPsi_m_s0,zeta_c0,zeta_m0,z(i),Di_s(i),varphi);
                    df1=f1-f0;
                    df2=f2-f1;
                    if df1*df2<0
                        x1(i)=lambda_prb(kk+2);
                        x2(i)=lambda_prb(kk);
                        lambda_old(i)=lambda_prb(kk+1);
                        break;
                    else
                        f0=f1;
                        f1=f2;
                    end
                end
            end 
        end
        for i=1:n
            [lambda,err]=fminbnd(@(lambda_i)Fun_lambda_max(lambda_i,dPsi_c_s0,dPsi_m_s0,zeta_c0,zeta_m0,z(i),Di_s(i),varphi),x1(i),x2(i));
            sigma_swp{ii}.lambda_max(jj,i)=lambda;
            sigma_swp{ii}.lambda_err(jj,i)=err;
            x1(i)=2*lambda-lambda_old(i)-rr_lmb(i);
            x2(i)=2*lambda-lambda_old(i)+rr_lmb(i);
            lambda_old(i)=lambda;
        end
        for i=1:n
            if sigma_swp{ii}.lambda_max(jj,i)>0 
                sigma_swp{ii}.is_stable(jj)=0;
                break;
            end
        end
    end
    disp(ii);
end

%% Save
save(strSaveFileMAT,'sigma_swp');
return

function err=Fun_lambda_max(lambda_i,dPsi_c_s0,dPsi_m_s0,zeta_c0,zeta_m0,zi,Di_s,varphi)
global rc rm drc drm n_mesh_c n_mesh_m n_mesh

A=zeros(n_mesh,n_mesh);

j=1;
A(j,j)=-3;
A(j,j+1)=4;
A(j,j+2)=-1;   
for j=2:n_mesh_c-1
    A(j,j-1)=rc(j)/drc^2-(2+zi*rc(j)*dPsi_c_s0(j))/drc/2;
    A(j,j)=-2*rc(j)/drc^2-zi*rc(j)*zeta_c0(j)-rc(j)*lambda_i/Di_s;
    A(j,j+1)=rc(j)/drc^2+(2+zi*rc(j)*dPsi_c_s0(j))/drc/2;
end
j=n_mesh_c;
A(j,j)=3/drc/2+3*varphi/drm/2+zi*dPsi_c_s0(n_mesh_c)-varphi*zi*dPsi_m_s0(1);
A(j,j-1)=-2/drc;
A(j,j-2)=1/drc/2;
A(j,j+1)=-2*varphi/drm;
A(j,j+2)=varphi/drm/2;
for j=2:n_mesh_m-1
    jm=n_mesh_c+j-1;
    A(jm,jm-1)=rm(j)/drm^2-(2+zi*rm(j)*dPsi_m_s0(j))/drm/2;
    A(jm,jm)=-2*rm(j)/drm^2-zi*rm(j)*zeta_m0(j)-rm(j)*lambda_i/Di_s/varphi;
    A(jm,jm+1)=rm(j)/drm^2+(2+zi*rm(j)*dPsi_m_s0(j))/drm/2;
end
j=n_mesh;
A(j,j)=1;

err=svds(sparse(A),1,'smallest');
return
