# Supplementary material for: Positively charged mineral surfaces promoted the accumulation of organic intermediates at the origin of metabolism
Source: PLoS Comput Biol. 2022 Aug 17;18(8):e1010377. doi: 10.1371/journal.pcbi.1010377 (PMC9423644; doi:10.1371/journal.pcbi.1010377)
Supplement: S1 File — (ZIP) [file pcbi.1010377.s007.zip › custom codes/Dynamics/Protocell_Reactants_Cav_num.m]

function Protocell_Reactants_Cav_num()
clc;

%% Parameters to set up path strings 
index=1; %index is used to distinguish data if computations are done for a diffrent set of fixed parameters

%% Path strings
% Replace strWorkingDirectory with the path of the folder on your computer where this subroutine is executed.
strDataPath='strWorkingDirectory\SharedData\MAT';
strPlotPath='strWorkingDirectory\Plots\Dynamics\Protocell_reactants_Cav';
strReadFileMAT=strcat(strDataPath,'\protocell_ion_sigma_swp_',num2str(index),'.mat');
strPlotFilePDF1=strcat(strPlotPath,'\CavCin_num1.pdf');

%% load
load(strReadFileMAT,'sigma_swp','Ct_salt','n_mesh_c','n_s','r12','Rc','Cs');

%% Constants
Rgas=8.31446261815324;                              % J/K/mol
F=96485.33212;                                      % C/mol (or J/mol/volt )
eps0=8.8541878128e-12;                              % C/m/volt
eps_r=50.9672382032841; %(@T=120 C, P=100 bar)      % -

%% Parameter
T=145+273.15;                                       % K
Lambda2=[0;10;20;30;40;50];             % Lambda2:=Lambda^2    with Lambda the Thiele modulus
n_Lambda=size(Lambda2,1);

%% Ocean composition/species charge
n_salt=2;
n=2*n_salt;
r_C_salt=[r12/(1+r12);1/(1+r12)];

%% Grid specification
rc=linspace(0,1,n_mesh_c);
drc=1/(n_mesh_c-1);

%% Species specific parameters
z=zeros(n,1);
for i=1:n_salt
    z(i)=-1;
    z(n_salt+i)=1;
end

%% Memory allocation
CavCin_cation=zeros(n_s,n_Lambda);
CavCin_anion=zeros(n_s,n_Lambda);

zeta_c=zeros(n_mesh_c,1);
dPsi_c_s=zeros(n_mesh_c,1);

C_salt=zeros(n_salt,1);
C_inf_s=zeros(n,1);
C_s=zeros(n_mesh_c,n);

A=zeros(n_mesh_c,n_mesh_c);
b=zeros(n_mesh_c,1);

%% Dimensionless parameters 
eta=1000*F^2*Cs*Rc^2/Rgas/T/eps_r/eps0;

%% Main

% Salt concentrations
for i=1:n_salt
    C_salt(i)=r_C_salt(i)*Ct_salt;         
end

% Far field (ocean)
for i=1:n_salt
    C_inf_s(i)=C_salt(i)/Cs;
    C_inf_s(n_salt+i)=C_salt(i)/Cs;
end
b(n_mesh_c)=1;
A(1,1)=-3;
A(1,2)=4;
A(1,3)=-1;
A(n_mesh_c,n_mesh_c)=1;

for ii=1:n_Lambda
    for jj=1:n_s
        % Steady state concentrations
        for j=1:n_mesh_c
            for i=1:n
                C_s(j,i)=C_inf_s(i)*exp(-z(i)*sigma_swp{1}.sol{jj}.Psi_s(j));
            end
        end
        
        % Steady state charge density
        for j=1:n_mesh_c
            zeta_c(j)=0;
            for i=1:n
                zeta_c(j)=zeta_c(j)+z(i)*C_s(j,i);
            end
            zeta_c(j)=eta*zeta_c(j);
        end
        
        % Steady state derivatives
        j=1;
        dPsi_c_s(j)=(-3*sigma_swp{1}.sol{jj}.Psi_s(j)+4*sigma_swp{1}.sol{jj}.Psi_s(j+1)-sigma_swp{1}.sol{jj}.Psi_s(j+2))/drc/2;
        for j=2:n_mesh_c-1
            dPsi_c_s(j)=(-sigma_swp{1}.sol{jj}.Psi_s(j-1)+sigma_swp{1}.sol{jj}.Psi_s(j+1))/drc/2;
        end
        j=n_mesh_c;
        dPsi_c_s(j)=(3*sigma_swp{1}.sol{jj}.Psi_s(j)-4*sigma_swp{1}.sol{jj}.Psi_s(j-1)+sigma_swp{1}.sol{jj}.Psi_s(j-2))/drc/2;
        
        % Matrix
        zB=1;
        for j=2:n_mesh_c-1
            A(j,j-1)=1/drc^2-(2/rc(j)+zB*dPsi_c_s(j))/drc/2;
            A(j,j)=-2/drc^2-(zB*zeta_c(j)+Lambda2(ii));
            A(j,j+1)=1/drc^2+(2/rc(j)+zB*dPsi_c_s(j))/drc/2;
        end
        
        % Steady-state solution
        C_B=A\b;
        
        % Average 
        for j=1:n_mesh_c-1
            CavCin_cation(jj,ii)=CavCin_cation(jj,ii)+C_B(j)*rc(j)^2+C_B(j+1)*rc(j+1)^2;
        end
        j=n_mesh_c;
        CavCin_cation(jj,ii)=CavCin_cation(jj,ii)+C_B(j)*rc(j)^2;
        CavCin_cation(jj,ii)=3*CavCin_cation(jj,ii)*drc/2;
        
        % Matrix
        zB=-1;
        for j=2:n_mesh_c-1
            A(j,j-1)=1/drc^2-(2/rc(j)+zB*dPsi_c_s(j))/drc/2;
            A(j,j)=-2/drc^2-(zB*zeta_c(j)+Lambda2(ii));
            A(j,j+1)=1/drc^2+(2/rc(j)+zB*dPsi_c_s(j))/drc/2;
        end
        
        % Steady-state solution
        C_B=A\b;
        
        % Average 
        for j=1:n_mesh_c-1
            CavCin_anion(jj,ii)=CavCin_anion(jj,ii)+C_B(j)*rc(j)^2+C_B(j+1)*rc(j+1)^2;
        end
        j=n_mesh_c;
        CavCin_anion(jj,ii)=CavCin_anion(jj,ii)+C_B(j)*rc(j)^2;
        CavCin_anion(jj,ii)=3*CavCin_anion(jj,ii)*drc/2;
    end
end

%% Smoothing
f_cation=cell(n_Lambda,1);
f_anion=cell(n_Lambda,1);
for ii=1:n_Lambda
    f_cation{ii}=fit(sigma_swp{1}.sigma_s,CavCin_cation(:,ii),'smoothingspline');
    f_anion{ii}=fit(sigma_swp{1}.sigma_s,CavCin_anion(:,ii),'smoothingspline');
end

%% Plots
LW=2;
hh1=figure;
set(hh1,'defaultLineLineWidth',LW);
ii=1;
plot(f_cation{ii},'--r');
hold on
for ii=2:n_Lambda
    plot(f_cation{ii},'--b');
    hold on
end

ii=1;
plot(f_anion{ii},'-r');
hold on
for ii=2:n_Lambda
    plot(f_anion{ii},'-b');
    hold on
end

hLeg=findobj(hh1,'type','legend');
set(hLeg,'visible','off');
yline(1,':k');
xlim([0,30]);
ylim([0.1,10]);
xlabel('$\sigma F R_c/(RT\varepsilon_r\varepsilon_0)$','FontSize',18,'FontName','Times New Roman','Interpreter','latex'); 
ylabel('$\langle C_{B}\rangle/C_{B}^{\rm{in}}$','FontSize',18,'FontName','Times New Roman','Interpreter','latex'); 

set(gca,'FontSize',18,'FontName','Times New Roman','YScale','log');
set(gcf, 'PaperUnits', 'centimeters');
set(gcf, 'PaperSize', [20 16]);
set(gcf, 'PaperPosition', [0 0 20 16]);

%% Print plots
print(hh1,'-dpdf',strPlotFilePDF1); 

return
